# Supplementary material for: High major histocompatibility complex class I polymorphism despite bottlenecks in wild and domesticated populations of the zebra finch (Taeniopygia guttata)
Source: BMC Evol Biol. 2015 Dec 1;15:265. doi: 10.1186/s12862-015-0546-3 (PMC4667478; doi:10.1186/s12862-015-0546-3)
Supplement: Additional file 1: — Sample name, origin and locus genotyped for each sample used in this study. (XLS 33 kb) [file 12862_2015_546_MOESM1_ESM.xls]

## Sheet: Sheet1
SampleID	Type	Source	MHC1	ND2
A1M	Domestic	Illinois	x	x
A2M	Domestic	Illinois	x	x
DG13	Domestic	NWHC	x	x
DG19	Domestic	NWHC	x
ECU1	Domestic	ECU	x	x
ECU2	Domestic	ECU	x
ECU3	Domestic	ECU	x	x
ECU4	Domestic	ECU	x	x
LG21	Domestic	NWHC	x	x
LtG35	Domestic	NWHC	x	x
LtG36	Domestic	NWHC	x	x
LtG38/39	Domestic	NWHC	x	x
M4	Domestic	NWHC	x	x
M7	Domestic	NWHC	x	x
M57	Domestic	NWHC	x	x
M143	Domestic	NWHC	x
M205	Domestic	NWHC	x	x
O3R11	Domestic	NWHC	x
O5W18	Domestic	NWHC	x	x
SEL001	Domestic	Chicago	x	x
SEL002	Domestic	Chicago	x	x
SEL003	Domestic	Chicago	x	x
SEL004	Domestic	CHicago	x	x
SEL005	Domestic	Chicago	x	x
SEL006	Domestic	Chicago	x	x
SEL007	Domestic	Chicago	x	x
SEL008	Domestic	Chicago	x	x
SEL012	Domestic	Chicago	x	x
SEL013	Domestic	Chicago	x	x
SEL014	Domestic	Chicago	x	x
V3V31	Domestic	NWHC	x
W1416	Domestic	NWHC	x	x
L1	Timor	Lombok	x	x
L2	Timor	Lombok		x
L3	Timor	Lombok	x
L6	Timor	Lombok	x
L7	Timor	Lombok	x	x
L9	Timor	Lombok	x	x
T1	Timor	West Timor	x	x
T2	Timor	West Timor	x	x
T3	Timor	West Timor	x	x
T4	Timor	West Timor	x
T5	Timor	West Timor	x	x
T6	Timor	West Timor	x	x
T1M	Timor	Illinois	x	x
T2M	Timor	Illinois	x	x
T3M	Timor	Illinois	x	x
AS10	Wild	Alice Springs	x	x
AS25	Wild	Alice Springs	x	x
B29	Wild	Brixton	x
B30	Wild	Brixton	x	x
FC17	Wild	Fitzroy Crossing	x	x
FC19	Wild	Fitzroy Crossing	x
HR9	Wild	Hamersley Range	x	x
HR10	Wild	Hamersley Range	x
K11	Wild	Kununurra	x	x
K20	Wild	Kununurra	x	x
MCZ183	Wild	Longreach	x
MCZ184	Wild	Longreach	x	x
MCZ185	Wild	Longreach	x	x
MCZ186	Wild	Longreach	x
MCZ187	Wild	Longreach	x	x
MCZ188	Wild	Longreach	x	x
MCZ189	Wild	Longreach	x	x
MCZ190	Wild	Longreach		x
MCZ256	Wild	Fitzroy Crossing	x
MCZ259	Wild	Fitzroy Crossing	x
MCZ260	Wild	Fitzroy Crossing	x
MCZ267	Wild	Fitzroy Crossing	x	x
MCZ268	Wild	Fitzroy Crossing		x
MCZ269	Wild	Fitzroy Crossing	x	x
MCZ270	Wild	Fitzroy Crossing		x
MCZ271	Wild	Fitzroy Crossing		x
SR6	Wild	Selwyn Range	x	x
W9	Wild	Wunghnu	x
W35	Wild	Wunghnu	x	x
